# Supplementary material for: Sodium excretion is higher in patients with rheumatoid arthritis than in matched controls
Source: PLoS One. 2017 Oct 13;12(10):e0186157. doi: 10.1371/journal.pone.0186157 (PMC5640209; doi:10.1371/journal.pone.0186157)
Supplement: S1 Dataset — (XLS) [file pone.0186157.s001.xls]

## Sheet: dataset
	inclusion date	diagnosis	age	gender	hospit	RF+	ACPA+	erosion	DAS28	CRP	diabetes	hypertension	tobacco	alcoohol	renal insufficiency	diuretics	Hypothyroidie	SIADH	cardiac failure	weight	height	BMI	NaU24h	Energy (kcal)	Protides (g)	Lipides (g)	Glucides (g)	Simple sugar (g)	Fibres (g)	saturated fatty acids (g)	monosaturated fatty acids (g)	polyunsatturated fatty acids (g)	Vit A (µg EAR)	Vit D (µg)	Vit E (mg)	Vit C (mg)	Vit B1 (mg)	Vit B2 (mg)	Vit B3 (mg)	Vit B5 (mg)	Vit B6 (mg)	Vit B9 (µg)	Vit B12 (µg)	Mg (mg)	Ca (mg)	P (mg)	K (mg)	Na (mg)	Fe (mg)
B00001	2014-07-17	recent RA	49	0	0	0	0	0	4.5	17	0	0	0	0	0	0	0	0	0	89	178	28.1	211	1147.11	42.2042	59.11	88.6384	25.8638	10.8067	14.6793	16.1124	23.7809	291.046	2.16146	2.50953	64.5908	0.724949	0.853344	9.51637	2.84858	0.947875	157.143	2.89665	157.402	292.848	635.676	1597.48	1967	7.99505
B00002	2014-09-26	recent RA	65	1	1	0	0	0	6.2	55	0	1	1	0	0	0	0	0	0	64	165	23.5	162	4381.71	171.58	215.761	394.304	97.9662	37.7134	85.633	85.6869	26.2545	1342.94	10.234	11.8584	276.377	2.41421	4.44555	27.8986	12.3813	3.75745	748.858	13.468	587.719	2426.49	3056.02	6900.41	4127.34	22.0437
B00004	2014-08-25	recent RA	78	1	0	0	0	0	4.92	66	0	1	0	0	0	1	0	0	0	62	152	26.84	97	1149.88	49.0346	63.6373	75.9736	29.9393	9.21458	20.8198	24.7584	13.502	234.573	1.03083	1.26288	82.883	0.693544	0.983453	10.1619	2.99882	1.08975	174.086	3.14871	151.318	459.206	733.928	1646.37	1776.73	7.34051
B00005	2014-11-04	recent RA	75	0	1	1	1	1	4.15	10	0	1	0	0	0	1	0	0	0	93	172	31.44	227	1684.53	85.1983	67.7699	169.734	27.6015	17.0269	15.9512	32.0991	13.4062	337.092	6.97611	7.78828	121.456	0.849921	1.31874	18.9331	4.85736	1.87714	301.595	7.23803	243.486	514.342	1125.25	2481.41	2142.77	11.2005
B00006	2015-02-01	recent RA	78	1	1	0	1	0	5.4	52	0	0	0	0	0	0	0	0	0	56	162	21.34	128	1496.39	46.8537	89.1749	125.264	46.4181	17.0064	20.5961	35.3316	27.7154	152.639	1.32031	1.59103	108.504	0.813296	1.06597	10.2208	3.37352	1.13718	251.034	2.39384	189.195	442.341	771.845	1977.63	1224.7	8.66792
B00007	2015-03-25	recent RA	43	1	1	1	1	0	4.58	41	0	0	0	0	0	0	0	0	0	54	166	19.6	102	1346	61.5276	61.9829	126.398	20.056	18.9281	17.8631	34.3463	5.76657	127.051	0.810247	1.42904	113.652	1.29554	1.55528	15.5214	5.39995	1.4016	300.167	2.71575	279.751	419.963	873.164	2667.7	1961.71	12.2856
B00008	2015-04-17	recent RA	57	0	0	0	0	1	2.95	0.3	0	0	0	0	0	0	0	0	0	87	182	26.2	169	1868.11	77.8124	69.5945	154.697	30.4283	19.9371	27.0496	28.6973	7.37038	557.843	2.06245	2.87462	133.898	1.11534	1.71526	15.6349	5.3722	2.01133	345.332	6.54009	346.418	808.628	1333.33	3458.89	2020.17	15.7253
B00009	2015-05-19	recent RA	56	1	0	1	1	0	4.89	16.5	0	0	0	0	0	0	1	0	0	69	168	25.71	131	731.542	26.4697	47.6055	48.7286	34.6248	14.1385	8.08056	19.7675	16.3709	153.029	4.95621	6.58056	165.864	0.507279	0.835543	6.98156	3.05968	0.950408	267.77	2.88537	152.469	276.468	477.371	2036.41	264.298	7.226
B00010	2015-05-26	recent RA	67	1	1	1	0	0	4.11	17	0	0	0	0	0	0	0	0	0	67	152	29	85	1649.13	76.8702	72.2152	171.74	57.7365	21.1201	25.8158	24.772	12.3919	348.415	5.78296	6.59513	166.569	1.17595	1.60239	16.6022	4.91284	1.77892	380.981	5.62319	270.94	703.454	1276.34	3181.14	1227.19	12.7125
B00011	2015-06-08	recent RA	57	1	0	0	0	0	3.85	3.4	0	0	0	0	0	0	1	0	0	79	168	27.99	64	1535.58	67.6608	95.046	98.6697	42.1939	15.2086	23.9909	57.1113	8.01109	512.569	4.05752	5.14042	175.858	1.07921	1.39557	15.0477	4.29078	1.53412	291.358	8.12562	232.272	577.97	1030.33	2478.18	1785.3	10.734
B00012	2015-06-11	recent RA	43	0	1	1	1	1	3	5.2	0	0	1	1	0	0	0	0	0	61	179	19	205	3482.32	96.9116	173.824	269.091	99.3304	18.0551	57.1711	84.1518	20.6744	920.218	5.43225	5.78033	89.1586	1.37224	1.91333	18.7277	5.74768	1.82155	353.435	8.3271	324.328	775.225	1524.51	2764.88	3403.43	16.6144
B00013	2015-08-20	recent RA	42	1	1	0	0	0	4.38	11	0	0	0	0	0	0	0	0	0	52	162	19.81	102
B00014	2015-08-25	recent RA	78	1	1	0	0	0	6.4	63	0	1	0	0	0	1	0	0	0	74	170	25.61	83	1043.39	39.1828	60.2627	82.7128	23.0323	12.6739	19.0536	32.6583	5.14883	232.06	2.08692	2.62837	101.988	0.661889	0.835354	8.67476	2.67628	0.952136	222.405	2.29091	153.036	373.274	611.7	1565.15	1455.51	7.12748
B00015	2015-09-03	recent RA	52	1	0	1	1	1	4.29	32	0	0	0	0	0	0	0	0	0	72	165	26.4	15	2222.51	98.6151	88.966	233.882	37.1648	23.9917	35.545	35.55	8.0877	356.368	3.9883	5.61265	157.064	1.93761	1.89465	19.8427	5.67768	1.99479	400.642	5.85716	371.212	878.257	1549.81	3326.89	4085.65	16.1866
B00016	2015-09-04	recent RA	40	1	0	1	1	0	3.17	87	0	0	1	0	0	0	0	0	0	63	172	21.3	62	1016.96	49.5515	57.6492	68.3503	20.372	7.79325	21.1754	16.7348	14.059	219.832	0.904367	1.13642	50.2494	0.628206	1.19044	9.98565	3.25747	0.976591	170.685	2.80114	133.467	511.611	737.597	1810.77	986.963	7.27289
B00017	2015-09-18	recent RA	82	0	1	1	1	1	4.22	14	0	1	0	0	0	0	0	0	0	56	165	20.55	221	1779.56	61.1024	66.3941	153.4	31.3131	15.9583	26.4909	19.3074	14.2133	856.709	0.926993	1.46844	98.0385	0.869648	1.34726	12.9221	4.3024	1.40713	246.894	4.83071	253.582	538.201	1010.51	2528.84	2003.62	13.2558
A00043	2015-03-25	recent RA	40	1	1	1	1	1	4.3	58	0	0	0	0	0	0	0	0	0	66	163	24.46	126	1954.98	57.912	83.1573	219.713	75.5954	20.7268	29.54	30.757	16.3047	1260.41	2.65604	3.19748	159.919	0.911888	1.74585	10.6144	4.88608	1.32131	383.349	7.82022	246.817	765.898	1002.32	2503.08	2488.88	10.2563
B00018	2015-09-28	recent RA	66	1	0	1	1	1	2.06	3	0	0	0	0	0	0	0	0	0	53	162	20.3	48	2083	62.3619	90.9181	212.956	74.3876	37.54	20.6004	55.9903	9.50767	229.89	1.80925	2.27335	231.131	1.23604	1.56778	13.5577	6.12912	1.84296	473.793	2.19614	375.703	569.147	1153.41	3724.44	1474.28	17.8112
B00019	2015-09-28	recent RA	50	0	1	1	1	1	2.8	3.2	0	0	0	1	0	0	0	0	0	67	171	22.91	175	2324.43	116.707	111.844	192.696	32.2751	11.2365	40.3376	46.9886	13.3781	1333.72	21.2377	21.4698	68.2585	1.31957	1.91303	25.0172	5.83862	2.01629	241.075	15.7657	244.903	762.896	1587.06	2468.89	3692.4	12.1632
B00020	2015-10-20	recent RA	51	1	0	1	1	0	4.1	84	0	0	1	0	0	0	0	0	0	55	167	19.7	68	2051.2	41.6853	120.181	196.45	89.5358	41.5838	18.9593	82.3716	14.8035	40.3335	0.715904	2.34025	317.442	1.09546	1.11951	12.3704	4.68501	1.89445	543.788	0.584876	340.585	515.729	866.786	4102.13	915.44	15.9251
B00021	2015-12-11	recent RA	61	0	1	0	0	1	3.8	21	0	0	1	0	0	0	0	0	0	54	174	17.84	184	2552.09	91.1061	129.324	252.548	68.1638	24.2749	49.9144	39.2722	28.4476	1386	4.33807	4.57012	142.544	1.60287	2.16489	22.9443	6.99621	2.25833	371.433	8.6398	283.567	656.099	1340.09	3109.09	3553.8	16.5883
B00022	2015-12-15	recent RA	77	1	1	0	0	0	3.47	27	0	1	0	0	0	1	0	0	0	64	158	24	88	2182.65	81.7245	103.331	209.246	57.4628	20.166	35.342	39.9346	18.6714	643.669	2.90332	3.25139	108.914	1.28246	2.02191	14.9964	6.24761	1.76862	348.294	5.48057	297.933	856.714	1349.43	3101.05	2604.03	13.0829
B00023	2016-01-20	recent RA	48	1	0	1	1	0	3.65	1	0	0	0	0	0	0	1	0	0	83	170	28.71	94	1828.78	89.5186	95.527	131.75	36.7185	16.0054	35.7852	44.6103	9.17383	367.965	3.2092	3.28655	70.7433	0.968659	1.51861	18.2836	4.59836	1.69832	203.406	6.35491	273.338	596.529	1237.6	2538.54	1864.25	11.7228
B00024	2016-02-12	recent RA	38	1	0	1	1	0	3.71	8.8	0	0	0	0	0	0	0	0	0	75	172	25.4	126	1876.15	86.8859	67.4325	226.77	90.7864	30.9884	29.9166	24.777	5.57868	302.826	1.37646	1.84056	192.861	1.8104	2.90847	23.6699	8.75659	2.87213	543.875	4.49383	342.114	1148.36	1533.63	4010.31	1801.56	19.7434
C00007	2015-09-03	controls	47	0	1						0	0	0	0	0	0	0	0	0	79	174	26.1	109
C00003	2014-11-27	controls	59	1	1						0	0	0	0	0	0	1	0	0	52	154	21.93	100	1883.25	88.5358	75.9815	209.384	37.6509	25.1491	31.0503	29.8015	7.11389	290.518	1.09148	1.71028	125.972	1.15952	1.75719	16.5514	5.39452	1.73865	351.745	3.90897	329.929	905.267	1471.52	3089.14	1783.09	13.0466
C00025	2015-12-16	controls	75	1	1						0	1	0	0	0	0	0	0	0	59	152	25.5	112	1303.21	54.4178	58.5934	135.471	43.0329	17.356	23.1992	25.1085	5.0048	438.997	1.40822	2.22039	134.019	0.982406	1.43879	11.1675	4.41307	1.30825	332.171	3.09208	211.634	587.922	908.53	2343.89	1808.2	10.0792
C00001	2014-11-06	controls	75	0	1						0	1	0	0	0	0	0	0	0	95	173	31.7	105	1056.6	61.2244	47.6034	95.4856	14.1925	11.7581	15.2896	22.6255	4.82931	243.199	3.42994	3.54597	47.8497	1.00555	1.07224	12.7509	3.74726	1.18939	163.576	4.13191	173.411	332.55	912.059	1792.43	2085.2	7.62316
C00014	2015-10-24	controls	75	1	1						0	0	0	0	0	0	1	0	0	60	168	21.26	121	1208.52	53.6175	60.0985	112.23	44.2964	22.0696	17.0058	31.827	7.10627	284.845	5.2035	6.2864	199.778	0.806044	1.34487	11.6838	4.75434	1.49356	360.685	3.73733	227.07	609.763	944.303	2759.09	1164.5	9.96955
C00017	2015-11-10	controls	35	1	1						0	0	1	0	0	0	0	0	0	53	167	19	115	1102.47	34.4093	53.6918	106.081	22.2445	15.343	14.443	25.2274	9.94622	120.459	1.59806	2.13951	101.385	0.686074	0.854933	9.18192	3.23708	1.0575	236.159	1.75046	190.989	324.97	596.882	1947.44	900.967	8.35939
C00016	2015-11-02	controls	53	0	1						0	0	0	0	0	0	0	0	0	87	175	28.41	104	1453.73	54.9415	53.8963	184.363	23.0288	14.8561	21.2615	18.9345	7.47138	239.256	1.64143	1.9895	69.8286	0.684907	0.98747	10.6717	3.28794	1.06891	226.797	2.37641	173.397	506.799	788.949	1779.49	2626.54	7.25427
C00013	2015-10-19	controls	58	1	1						0	0	0	0	0	0	0	0	0	67	163	25.22	127	2556.23	80.1469	150.694	203.588	82.3125	13.3984	51.6972	40.6521	46.8611	709.749	4.18331	4.45403	61.5254	1.05743	2.12156	13.6747	5.59451	1.35008	250.067	6.58973	276.407	1007.61	1303.07	2527.77	2719.77	11.8934
C00020	2015-11-30	controls	70	1	1						0	1	0	0	0	0	0	0	0	69	150	30.6	128	1965.01	72.0868	104.497	181.866	48.6631	24.7195	34.6732	47.8851	13.3361	286.534	1.67407	2.48624	188.426	1.11366	1.49192	14.3736	4.61189	1.72671	374.701	3.34209	284.499	755.99	1186.32	3099.23	2168.7	11.4518
C00004	2014-12-04	controls	57	1	1						0	0	1	0	0	0	0	0	0	73	158	29.24	81	1274.76	46.4484	67.6045	113.997	58.078	18.7633	20.4607	27.6816	14.04	168.356	1.31712	2.94146	226.625	1.17278	1.18869	12.4858	3.80528	1.48243	361.339	1.91244	213.674	463.996	775.252	2775.26	1338.5	9.67581
C00026	2015-12-16	controls	49	0	1						0	0	0	0	0	0	0	0	0	75	176	24.21	46	1827.14	85.8131	83.4377	180.477	61.9891	29.4147	28.324	32.1207	16.5449	429.224	3.23391	4.85825	284.077	1.28509	1.84225	18.1225	5.88	2.17414	500.956	4.73263	318.869	836.121	1341.54	3706.46	1881.21	14.8764
C00011	2015-10-14	controls	47	1	1						0	0	0	0	0	0	0	0	0	52	156	21.37	100	2458	95.0889	79.2175	336.904	63.2025	27.3281	26.3771	30.4897	14.7413	310.232	3.74587	3.74587	17.5608	1.2783	1.40297	16.0288	6.02811	1.75031	231.447	4.6545	376.096	468.544	1530.65	2496.43	2579.62	12.9704
C00023	2015-11-27	controls	74	1	1						0	0	0	0	0	0	0	0	0	58	153	24.78	66	1197.9	42.7548	59.089	121.68	40.8659	15.4706	17.1659	14.6238	22.2554	388.887	0.767897	1.11597	125.494	1.04569	1.42796	13.5172	4.71418	1.52812	289.301	2.977	178.437	423.579	704.506	1951.82	1986.71	9.82208
C00010	2015-10-07	controls	55	1	1						0	0	0	0	0	0	0	0	0	69	159	27.29	88	3601	99.3343	112.415	383.271	186.937	48.1246	43.7535	46.0227	9.83028	651.288	3.24646	3.40116	426.544	1.64989	2.83721	23.4302	9.41885	3.12763	576.704	7.26871	554.835	1166.14	1776.74	6715.37	3179.88	27.677
C00018	2015-11-16	controls	45	1	1						0	1	0	0	0	0	1	0	0	46	152	19.9	39	1423.6	54.2682	89.7177	99.181	26.1094	8.08912	36.1431	34.8481	12.2831	374.734	1.12077	1.66222	57.9667	0.568812	1.36951	8.51164	3.16484	0.916946	211.387	2.85619	149.924	854.084	930.658	1574.05	2464.72	6.12961
C00031	2016-01-25	controls	78	0	0						0	1	0	0	0	0	0	0	0	77	180	23.7	160	2499.41	97.1552	105.88	265.714	108.062	38.8565	39.2053	41.9253	13.8222	837.873	5.94886	7.5732	371.249	1.50878	2.7885	20.7904	8.39991	2.65777	670.092	8.13363	443.811	1332.7	1778.49	5295.58	2502.52	18.8989
C00009	2015-09-29	controls	42	1	1						0	0	0	0	0	0	0	0	0	66	165	24.2	53	1787	62.616	59.1371	246.311	92.2998	39.8944	17.8233	30.834	6.34891	171.813	0.846288	1.92918	274.703	1.24652	1.5583	14.6765	5.54632	1.96725	504.507	1.50174	371.376	774.855	1198.87	4007.28	1732.53	15.3311
C00012	2015-10-19	controls	66	1	1						0	0	0	0	0	0	0	0	0	63	164	23.8	92	1336.66	67.6855	64.0263	116.882	39.4921	16.925	24.7383	27.2112	7.06104	313.724	3.20393	4.0161	142.064	0.990247	1.47077	14.1192	4.49362	1.51585	306.015	4.18914	225.763	621.52	1026.58	2496.33	1627.29	10.7403
C00015	2015-11-02	controls	46	0	1						0	0	1	0	0	0	0	0	0	70	170	24.22	98	2567.26	61.9743	196.631	133.797	20.6349	10.0045	47.2864	89.6924	51.2596	1393.63	1.32616	1.48085	40.6844	0.981554	1.21223	13.8132	3.75481	1.0753	197.691	5.40415	151.134	264.956	735.555	1439.24	3148.74	11.7069
C00022	2015-11-26	controls	55	1	1						0	0	0	0	0	0	0	0	0	54	164	20.08	73	1537.17	69.0075	54.2817	188.983	31.6502	21.9875	21.5973	23.2838	5.11207	242.516	2.76215	2.9942	81.7614	1.1898	1.40604	14.8834	4.8246	1.47257	248.403	3.48751	304.244	634.968	1228.08	2444.92	2001.74	10.2134
C00029	2015-12-30	controls	60	0	0						0	0	1	0	0	0	0	0	0	58	171	19.8	128	1525.61	51.2053	61.0705	188.568	85.2005	25.4686	15.8809	22.6526	17.2968	161.056	0.797738	1.14581	229.032	0.933043	1.07494	12.575	4.07092	1.4817	317.257	1.99267	236.151	378.648	793.78	2792.18	1535.43	10.4216
C00032	2016-01-25	controls	78	1	0						0	0	0	0	0	0	0	0	0	57	164	21.3	26	2119.32	79.526	93.1982	230.796	102.721	36.5135	34.9109	37.1807	11.9191	628.531	4.21341	5.83776	367.64	1.38309	2.51857	16.9245	7.42596	2.34567	643.275	5.56095	391.46	1270.02	1535.76	4918.75	2040.09	15.9787
C00033	2016-01-26	controls	53	1	1						0	1	0	0	0	0	0	0	0	71	155	29.76	131	1844.51	54.7345	67.1769	251.693	62.895	23.9725	20.5032	15.1336	24.9536	199.884	1.69903	1.75704	124.083	1.36125	1.52395	13.2547	5.42526	1.62569	292.629	1.90886	280.168	587.373	1039.93	2487.59	2536.04	9.88716
C00034	2016-02-12	controls	42	1	1						0	0	1	0	0	0	0	0	0	68	168	24.8	75	1310.88	51.1324	60.6066	131.48	55.2594	22.5155	20.3367	23.9366	11.1938	373.509	1.74915	2.56132	185.995	1.09228	1.19056	12.8062	4.25678	1.5306	334.402	2.20518	242.009	468.946	869.876	2682.78	1341.71	11.2182
[truncated: 5 more columns]
